# Supplementary material for: Prevalence of dysglycemia and associated risk factors in patients with pancreatic benign and low-grade malignant tumors before pancreatic surgery: A prospective observational study
Source: Front Endocrinol (Lausanne). 2022 Oct 27;13:960843. doi: 10.3389/fendo.2022.960843 (PMC9646784; doi:10.3389/fendo.2022.960843)
Supplement: Supplementary file 1 [file Table_1.xlsx]

## Sheet: data
1	1	0	36	23.8281	2	0	4.8171	1	1	4.93	6.16	4.24	5.2	5.58	9.41	49.01	10.04	20.42	25.32	0.681	1.82	1.07	1.55	1.66	0.053	5.47	120.8 129.1	73.9 67.1	1.35 1.49	124.658	9.4479891968268 527.32	32.1951	82.8394	14.1	11	14	46.4	4.7	68	99.77	231	1.3	4.81	1.31	2.74	69	28	0.07	5.1
2	1	0	23	25.8876	3	0	61.5752	2	2	5.02	5.6	5.7	5.06	5.1	10.76	68.99	48.84	22.55	9.32	0.778	2	1.93	1.36	0.874	0.055	3.28	136.8	58.4	1.71	96.0232	11.1282964904461 626.16	100.397	59.4799	20.8	6	18	47.2	4.1	71	103.75	467	0.88	4.5	1.59	2.74	57	24	0.07	1.7
3	1	1	44	18.97	2	0	8.143	2	1	4.96 3.90	6.03 4.97	9.64 6.25	10.55 5.96	10.11 6.61	4.11 2.79	8.9 7.80	21.64 11.85	25.41 8.22	17.19 11.94	0.432 0.263	0.593 0.416	1.14 0.590	1.39 0.627	1.44 0.645	5.4% 5.2 %	123.3 22.41	93.4 107.5	105.4 188.1	0.94876660341556 0.53	23.9533444556701 394.03	356.096051773828 636.21	32.1198598130841 4.68	39.36	17.6	30	29	41.5	2.2	74	106.64	385	1.51	3.35	0.91	1.98	144	142	0.31	4.3
4	2	1	53	23.53	2	0	33.9292	1	1	4.98	7.97	6.83	6.26	5.15	6.22	110.40	69.08	73.67	44.83	0.509	2.430	2.630	2.630	2.430	5.8	14.07	104.6 103.6	109.8 89.4	0.91 1.12	81.3248103580941 ？	14.7767461718927 ？	34.8428	87.32	9.3	8	11	40.9	5.10	96.0	77.43	312.0	0.92	5.11	1.02	3.79	39	35	0.13	6.6
5	2	1	54	25.1024	3	0	7.06858	2	3	4.86	8.45	9.93	7.47	6	15.09	171.8	208.2	134.5	65.09	1.05	3.64	4.67	4.5	2.97	0.059	60.56	179.4	43.8	2.28	34.3781	10.4102364047106 618.54	43.6518	36.4385	9	23	24	37.9	3.3	59	109.1	320	1.14	4.14	1.23	2.59	49	27	0.07	7.7
6	2	1	52	23.0469	2	0	3.66519	1	1	6.47	9.12	8.26	5.31	6.53	28.6	62.11	82.52	63.82	39.2	1.86	3.22	2.63	2.54	2.26	0.057	17.85	158.4	23.1	4.33	34.5673	5.00378045027552 306.65	12.6453	42.5522	11.8	11	15	44.3	5.5	83	93.63	456	0.81	4.53	1.62	2.67	94	31	0.21	0.6
7	2	1	40	28.9811	3	0	17.0431	1	2	5.5	6.44	7.71	5.78	6.3	14.18	33.95	72.08	52.6	32.63	1.04	1.42	2.72	2.58	2.17	0.059	5.89	141.1	42.4	2.36	63.9483	7.9312603354674 486.40	21.0319	54.669	8.8	45	24	41.7	6.4	85	98.97	423	3.86	5.02	0.64	2.52	35	27	0.11	2.8
8	2	1	50	22.4913	2	0	43.5634	1	3	4.94	8.45	6.83	5.42	4.74	9.89	102.1	41	14.87	7.87	0.696	2.46	2	1.44	0.92	0.06	12.93	130.6	65.6	1.52	88.1039	9.18737403371416 497.24	26.2707	23.4738	12.6	27	22	51	8.3	96	79.64	422	0.95	5.76	1.52	3.86	86	26	0.09	2.6
9	2	1	62	17.301	1	0	3.22537	1	1	4.35	5.85	6.5	3.96	3.41	3	19.71	20.59	7.18	3.38	0.454	1.62	1.86	1.68	1.06	0.058	16.43	124.9	104.9	0.95	349.634	14.8628945455046 865.90	11.14	72.4546	20.3	18	29	41.3	4	78	91.96	282	1.25	5.93	1.03	4.38	138	25	0.1	13.5
10	1	1	61	21.5139	2	0	24.9128	1	1	4.83	6.91	6.46	7.24	4.15	4.92	93.58	74.13	98.8	9	0.563	2.5	3.37	3.51	1.5	0.055	8.06	117.9	81.7	1.22399	99.3482	18.5895896830956 1095.93	42.625	76.5484	9.8	18	19	42.2	5.6	78	93.26	463	1.2	4.76	1.6	2.69	54	49	0.08	94.5
11	2	1	67	20.9572	2	0	23.4991		1	4.72	5.37	7.47	10.34	8.24	5.2	6.55	25.68	45.83	34.55	0.52	0.542	1.05	1.84	2.1	0.048	4.08	116.7	89.1	1.12233	135.736	7.91930081720739 491.27	2.07692	28.6115	9.1	15	19	47.6	5.4	61	98.23	341	1.37	4.52	1.2	2.89	91	45	0.05	7.2
12	2	1	64	30.1162	3	0	11.5453	1	2	5.65	8.86	12.12	8.15	7.06	11.68	33.7	83.83	64.47	57.95	0.762	1.29	2.42	3.27	3.06	0.062	9.16	111	57.6	1.74	52.8396	5.67995841514194 351.25	6.85981	46.5996	16.3	22	20	43.3	5.8	105	64.31	492	1.46	4	1.04	2.44	85	48	0.1	1.1
13	2	1	66	17.301	1	0	6.28318	1	1	5.41	5.91	5.88	5.93	5.07	13.25	39.5	40.3	38.23	10.23	0.595	2.67	2.69	2.7	1.48	0.06	12.65	98.4	74.4	1.34	87.3847	8.43478424371712 499.91	52.5	36.18	9.2	13	19	44.2	5	80	88.1	397	1.44	4.63	1.45	2.78	64	36	0.06	5.7
14	2	1	55	17.9592	1	0	64.5073	2	1	5.07	5.62	7.05	5.37	7	6.28	14.03	37.58	28.35	28.72	0.495	0.658	1.45	1.54	1.53	0.061	23.8	98.2	91.4	1.09	135.889	9.77593189225842 603.93	14.0909	76.5576	5.2	117	54	40.4	5.77	70	100.99	324	1.15	3.26	0.96	1.85	117	62	0.11	9.3
15	2	1	48	24.4898	3	0	0		1	5.76	7.96	8.15	8.98	7.72	5.19	16.17	12.99	17.82	14.62	0.501	0.951	0.967	1.35	1.25	0.054	2.07	77.4	86.6	1.15	162.731	4.92253205554732 292.70	4.99091	72.0903	13.8	44	72	30	5.2	52	119.86	167	1	2.31	0.34	1.16	56	117	0.68	14.4
16	2	1	55	18.5568	2	0	6.15752	2	3	5.28	7	11.33	6.09	4.73	3.66	27.71	48.94	19.25	7.06	0.353	1.05	1.85	1.46	0.842	0.06	5.39	72	126.3	0.79	166.092	9.81212134981286 583.84	13.9826	52.6541	5	10	25	47	6.4	80	95.18	391	1.38	5.16	1.19	3.3	77	34	0.09	6
17	2	1	53	28.37	3	0	45.2577	2	3	5.22	8.77	8.62	6	5.28	12.36	37.33	31.88	13.02	6.64	0.948	1.770	1.910	1.440	0.897	5.9	18.47	68.2	141.8	0.71	98.6561283128127 ？	5.18655059240223 ？	7.0338	60.08	4.5	16	12	45.8	7.60	72.0	101.24	456.0	1.09	4.99	1.07	3.49	33	33	0.08	10.1
18	3	1	66	23.59	2	0	14.6084	2	3	6.88（术后糖）	13.56	18.18	18.26	17.56	8.51	36.31	70.31	86.61	50.44	0.570	1.220	2.070	3.040	2.830	7	12.85（术前）	60.6	72	1.39	40.7432	2.51479218019721 ？	4.16168	36.34	20.1	31	25	41.4	5.8	65	96.37	297	1.19	3.93	1.24	2.44	64	204	0.1	6.6
19	2	2	36	22.4323	2	0	0.816813	1	2	4.78 5.67	7.37 9.77	5.95 7.65	5.4 6.57	3.88 无	5.3 无	106.9 无	44.68 无	34.32 无	4.39 无	0.409 1.120	2.63 2.870	2.17 3.390	1.99 3.140	0.698 无	0.055	9.32 7.94	96.7 140.6	112.7 39.0	2.56	121.184	16.4198	39.2278	88.6437	6.6	10	11	40.6	6.8	45	125.05	301	1.53	2.93	0.77	1.76	70	58	0.13	6.8
20	1	2	63	17.78	1	0	4.99356	1	1	4.15	4.81	5.32	5.17	5.56	2.27	33.52	34.46	54.71	35.06	0.356	1.400	1.500	2.110	1.850	5.3	15.01	93.9 116.3	108.6 136.0	0.92 0.74	227.18579769119 ？	27.9850251258687 ？	47.3485	80.49	13.0	13	29	42.5	5.90	60.0	93.45	258.0	0.83	5.33	2.35	2.98	79	63	0.07	8.4
21	1	2	49	24.56	3	0	10.2541	2	1	4.54	5.92	5.91	4.31	4.29	4.69	28.27	14.38	1.62	1.59	0.569	2.010	1.690	0.627	0.431	5.4	10.25	89.7 133.9	148.9 82.5	0.67 1.21	283.200773389427 ？	10.3056245760534 ？	17.087	60.76	15.0	10	18	45.5	3.90	48.0	111.74	323.0	0.83	5.08	1.70	3.16	53	25	0.14	2.3
22	2	2	62	25.1039	3	0	4.18879	2	1	5.65	8.81	10.44	9.67	14.79	14.79	57.61	69.38	97.16	40.19	0.769	1.63	2.42	3.32	2.44	0.057	19.82	131.7 108.4	45.2 56.8	2.21 1.76	41.0362	4.49901821887431 267.71	13.1754	82.1843	14.5	21	30	44.6	4.3	56	96.95	319	1.08	3.65	1.19	2.08	99	54	0.6	2.7
23	1	2	49	24.39	3	0	2.23838	2	1	4.69	6.39	5.89	5.94	4.2	8.26	32.42	42.17	23.80	3.67	0.566	1.250	2.050	1.710	0.742	5.3	6.89	122.9 125.3	84.3 82.0	1.19 1.22	134.350089530751 ？	10.6004550410101 ？	14.2118	55.93	6.9	7	20	51.4	4.80	43.0	115.05	244.0	1.60	5.13	1.65	2.91	84	37	0.08	14.1
24	1	2	61	18.91	2	0	0.628318	1	1	4.65	7.89	7.08	6.65	5	6.25	59.87	45.39	33.39	7.47	0.424	1.630	2.070	2.010	0.899	5.5	10.99	116.3 104.6	136 109.8	0.74 0.91	118.969229491723 ？	10.9714365936239 ？	16.5494	70.39	24.0	12	21	42.3	3.90	43.0	105.75	225.0	1.57	5.32	1.35	3.45	61	35	0.13	4.9
25	1	2	54	32.0499	3	0	26.6323	2	1	4.41	6.93	7.33	6.65	5.02	12.95	94.53	137.3	105.4	41.86	1.32	3.35	5	5.04	3.24	0.054	15.57	253.2	36	2.77778	53.3867	13.1871959425985 796.42	32.373	54.0841	27	23	19	46.6	2.7	55	102.44	303	2.45	3.06	0.94	1.31	54	24	0.07	5.1
26	1	2	29	23.1405	2	0	15.9436	1	2	3.9	6.59	6.38	5.46	5.04	11.22	48.4	30.7	35.22	19.01	0.656	1.4	1.48	1.42	1.28	0.055	11.38	198.7	75.5	1.32	108.096	10.1757018894231 594.3	13.8216	85.4437	4.4	10	17	42.5	4.7	47	129.49	197	1.29	3.44	1.24	1.63	49	27	0.07	2.6
27	1	2	24	23.1111	2	0	51.2707	1	2	4.13	7.2	7.52	6.02	2.76	10.99	96.76	92.3	88.05	7.76	0.568	2.32	3.22	3.16	0.794	0.049	8.81	161	85.4	1.17	72.5653	14.7009601210777 873.48	27.9381	54.8444	13.9	13	15	49.2	3	51	129.65	267	1.12	4.5	1.32	3.12	60	26	0.43	1.7
28	2	2	40	24.4261	3	0	0		3	4.89	9.45	8.52	8.58	4.96	12.57	111.4	87.71	149.3	44.48	0.811	2.75	2.83	3.88	2.21	0.058	5.38	148	56.5	1.77	45.8541	9.4794335971515 571.38	21.6732	69.5799	18.4	37	28	42.8	3.8	58	111.85	297	1.54	4.86	1.27	3.11	55	30	0.08	4.2
29	2	2	43	22.7709	2	0	0.523598	2	3	4.7	7.86	8.24	6.71	5.6	13.37	77.52	66.84	43	26.46	0.711	1.83	2.11	1.96	1.58	0.058	26.18	145.9	65.3	1.53	64.7419	8.0232898965573 467.89	20.3006	62.1843	11.1	11	18	42.5	4.3	64	102.21	318	0.61	3.31	1.46	1.73	83	21	0.09	1.1
30	1	2	45	25.6369	3	0	46.0767	1	1	5.21	5.96	7.25	6.1	5.73	14.85	20.32	64.41	34.83	18.73	0.9	1.1	2.02	2.01	1.37	0.054	12.22	141.1	49.9	2	77.2797	7.47212706133503 461.76	7.29333	83.9745	18.3	17	21	46.8	4.5	67	95.35	312	1.48	3.89	1.2	2.24	52	38	0.11	4.7
31	2	2	50	27.1416	3	0	0.523598	2	1	5.27	6.14	7.12	6.53	6.98	14.65	30.71	64.57	50.16	66.07	0.847	1.09	1.83	2.02	2.5	0.058	32.35	132.3	52.8	1.89	60.4987	7.62753953609746 468.71	18.4598	81.5115	12.8	30	25	46.9	3.3	62	101.83	272	1.42	4.25	1.14	2.5	69	71	0.1	4.6
32	2	2	68	23.4375	2	0	13.1947	2	1	5.21	8.44	10.24	8.17	6.84	10.79	87.92	106.8	82.11	50.01	0.777	2.58	3.94	3.95	3	0.057	6.6	127.3	57.7	1.73	50.8408	8.12625805001557 484.33	23.8793	49.8602	15.6	10	24	42.9	3.7	48	97.1	284	1.54	5.15	0.96	3.64	44	38	0.11	1.9
33	2	2	66	24.5578	3	0	4.35634	2	1	4.76	5.08	6.46	10.29	6.97	5.17	9.95	15.54	52.1	44.28	0.584	0.734	0.992	2.58	3.06	0.055	14.53	124.3	79.1	1.26	136.103	8.857324490078 545.48	14.9375	46.8032	11.6	11	13	42.5	3.1	66	83.79	249	1.37	4.73	0.98	3.09	52	35	0.15	3.7
34	1	2	48	20.1873	2	0	44.1708	2	1	4.79	7.08	7.04	5.84	4.77	6.77	38.51	40.08	9.61	5.15	0.557	1.71	1.75	1.05	0.601	0.053	19.43	118.9	82.8	1.21	146.194	9.27062942938356 535.09	13.8603	80	6.4	19	18	39.1	5.3	38	121.52	254	2.05	4.97	1.03	3.16	44	28	0.11	7.7
35	2	2	45	22.719	2	0	96.1327	2	1	5.29	7.02	8.36	6.77	7.6	14.51	40.75	72.87	62.35	75.21	0.719	1.31	2.1	2.3	2.41	0.058	29.27	117.1	62.1	1.61031	52.8156	7.1412605244683 437.48	15.1676	48.0147	7.8	9	12	41.9	3.89	53	110.46	222	0.93	3.11	1.36	1.35	42	30	0.05	3.7
36	3	2	72	25.8876	3	0	26.6323		1	5.53	12.42	13.46	13.09	10.75	7.43	29.99	39.98	47.59	41.68	0.802	1.45	1.84	2.89	2.87	0.068	10.99	116.2	54.9	1.82	70.1312	3.64072979742026 222.3	3.27431	32.95	8.5	11	20	37.6	5.7	79	64.63	305	0.9	2.25	1.26	0.61	36	11	0.1	4.7
37	2	2	37	31.64	3	0	2.68082	1	2	4.71	6.2	7.36	6.23	5.9	15.98	133.10	161.00	97.35	41.97	0.923	2.630	3.570	3.030	2.220	5.7	9.71	113.8	93.1	1.07	43.694283708508 ？	12.474709045366 ？	78.604	65.42	10.9	4	13	45.7	3.10	52.0	118.41	323.0	1.10	3.51	0.99	2.19	53	33	0.05	2.3
38	1	2	33	17.0529	1	0	6.59734	2	3	4.8	5.58	7.76	5.03	5.12	8.65	28.68	75.23	12.43	9.56	0.496	0.921	2.39	1.24	0.838	0.051	5.61	109.4	92.9	1.07643	114.15	10.6537041223401 643.01	25.6795	54.043	8.6	15	18	50.9	5	54	119.44	278	0.83	3.82	1.58	1.96	57	60	0.15	9.3
39	1	2	39	21.4844	2	0	56.5486	1	1	4.98	6.4	6.22	6.41	6.36	7.84	49.33	38.85	29.24	29.48	0.55	1.51	1.34	1.38	1.53	0.051	8.92	109.3	82.7	1.21	104.82	9.73521830338141 566.43	29.2183	80.793	9.9	14	13	44.4	2.7	59	111.22	277	0.4	3.44	1.57	1.78	78	30	0.11	1.9
40	3	2	37	22.2222	2	0	216.966	2	2	4.16	8.19	12.41	12.61	8.91	4.26	17.49	27.88	30.68	27.66	0.318	0.776	1.25	1.87	1.92	0.059	22.55	107.3	152.1	0.66	143.765	5.65874199967028 341.45	3.28288	37.1755	12.2	15	23	49.4	6.8	62	111.56	819	0.71	5.52	1.73	3.53	69	35	0.68	2.3
41	2	2	66	26.9	3	0	4.35634	2	1	5.53	8.49	11.14	7.12	5.33	12.7	33.95	127.5	48.72	30.6	0.652	1.42	3.1	2.11	2.07	0.059	13.7	100.5	67.5	1.48	54.3097	6.9495391684795 432.94	7.17905	67.0498	11.3	16	24	47.3	7.3	70	78.58	331	0.72	3.93	2.17	1.73	107	57	0.15	9.4
42	3	2	53	24.6548	3	0	28.9812	2	1	4.7 5.45	7.86 10.86	8.24 12.43	6.71 12.00	5.6 7.22	13.37 7.55	77.52 59.35	66.84 106.00	43 158.60	26.46 59.27	0.711 0.624	1.83 1.970	2.11 3.250	1.96 4.270	1.58 2.830	0.063	12.15	100.3	52.7	1.9	64.7419	8.0232898965573 456.96	20.3006329113924 9.57	48.3693	9	16	21	47.9	5.2	56	102.55	206	0.77	4.24	1.45	2.6	62	38	0.14	0.8
43	2	2	47	24.4444	3	0	52.3598		1	4.89	9.3	8.12	8.94	7.22	6.21	72.56	38.42	65.35	6.12	0.42	2.23	2.5	2.62	2.13	0.052	5.45	94.2	108.9	0.92	92.7358	8.71662026728624 505.43	15.0454	41.1472	12.3	12	18	40	3.4	62	103.99	283	1.11	3.77	1.13	2.31	42	31	0.29	9.9
44	2	2	78	22.22	2	0	0.0916297	1	0	4.9	6.66	7.36	7.61	6.89	4.05	22.83	23.80	29.44	15.31	0.421	1.290	1.390	1.840	1.550	6.0	7.04	93.9	108.6	0.92	175.887	9.40420888828422 ？	10.6705	35.47	11.5	10	15	42.9	6.70	75.0	65.98	302.0	1.21	4.38	1.11	2.76	70	35	0.15	3.2
45	2	2	48	18.7328	2	0	10.074	2	1	4.67	6.72	5.2	5.14	3.9	4.69	66.82	18.73	21.54	7.09	0.364	1.74	1.72	1.32	0.828	0.063	5.21	93.5	127.6	0.78	174.713	14.9710450904491 814.45	30.3073	61.1748	8.3	20	19	64.3	3.4	49	110.99	154	0.63	4.57	1.83	2.53	48	30	0.05	1.5
46	2	2	28	20.0288	2	0	11.4605	2	3	5.65	15.17	13.19	6.13	4.91	10.34	115.2	156	47.41	16.46	0.518	2.46	3.44	1.99	0.918	0.062	10.05	82.2	84.3	1.18624	45.547	6.60232496519851 402.33	11.0147	66.5826	7.4	57	33	43.1	2.9	51	126.95	195	0.39	4.71	2.34	2.26	38	20	0.51	5.4
47	2	2	36	19.83	2	0	1.76714	2	1	5.39（术后糖）	9.49	10.33	8.21	7.41	6.42	32.39 43.29	54.36	47.35	50.7	0.45	1.31	1.85	2.13	2.24	0.056	19.32	81.7	98.5	1.02	6.58303	574.815998189545 433.09	745.4475 8.99	51.6762	9.4	6	9	45.1	2.4	53	121.88	261	0.84	2.35	0.89	1.1	58	28	0.13	1.3
48	3	2	77	25.2712	3	0	3.14159	2	1	5.82	8.49	10.77	10.41	13.22	3.95	12.47	20.83	22.32	39.64	0.471	0.617	0.858	1.2	1.71	0.083	8.01	72.7	91.8	1.09	130.517	4.47791810184539 273.55	3.19101	38.1415	15.9	38	26	44.9	2.7	59	85.77	399	2.4	3.65	0.63	2.15	53	30	0.33	6.1
49	3	2	71	18.6115	2	0	31.429	1	1	6.35	11.67	14.78	11.64	5.33	6.31	19.59	33.69	25.02	7.11	0.534	1.1	1.82	2.13	1.14	0.059	48.19	67.2	78.8	1.27	103.767	3.44508129235294 209.3	2.49624	71.5	15.3	24	30	44.5	5.4	54	92.1	228	1.08	5.68	1.7	3.74	67	37	0.09	15.5
50	2	2	50	20	2	0	13.7445	1	3	6.44	6.57	8.99 7.84	7.44 8.99	8.09 7.44	8.09	9.55	12.45	17.3	17.17	0.474	0.517	0.649	0.97	0.971	0.062	29.73	65.9	77.7	1.29	132.258	3.87778694001643 235.54	11.2308	33.6171	10.5	45	39	48.6	3.5	55	105.36	232	1.15	3.98	1.2	2.18	797	1143	0.08	28.8
51	3	2	67	27.62	3	0	0.979129	1	1	7.55（术后糖）	7.64	9.76	11.78	9.89	15.33	17.94	54.60	95.99	85.72	0.762	0.862	1.550	2.570	2.740	6.3	18.22（术前）	63	52.4	1.91	37.3047	3.8420906500405 ？	29	40.15	11.2	13	13	45.3	5.1	46	99.16	252	1.39	4.97	1.73	2.94	69	52	0.07	5.1
52	3	2	53	17.48	1	1	113.097	2	3	12.97	21.71	22.42	21.46	18.4	4.56	10.28	11.12	12.9	10.34	0.343	0.635	0.754	0.81	0.754	8.3	16.65	13.4	94.1	1.06	85.87	46.72	0.65	4.93676	7.5	15	10	38.4	4.2	33	122.9	152	1.21	2.97	1.22	1.36	34	26	0.21	2.9
53	3	2	41	22.43	2	1	159.043		2	6.88	11.52	14.9	15.43	14.04	4.87	12.35	20.77	26.02	32.65	0.341	0.543	0.869	1.33	1.55	7.1	9.06	42.2	120.2	0.83	96.48	151.74	1.61	6.38136	16	16	23	46.4	5.2	58	110.29	225	0.97	4.5	1.52	2.7	34	10	0.74	4.9
54	1	2	51	21.08	2	0	7.84141	2	1	4.71	6.48	6.44	6.25	6	13.54	29.40	42.46	59.77	33.97	0.718	1.700	1.800	2.240	1.640	5.6	29.03	132.2 146.3	93.7 64.6	1.07 1.55	77.5833327360648 ？	8.60846782516149 ？	8.96045	75.03	13.0	28	21	48.4	3.20	67.0	92.06	239.0	1.31	5.47	1.47	3.50	58	46	0.08	6.5
55	1	2	34	20.4	2	0	2.474	1	1	4.39	7.03	6.65	5.57	5.2	4.24	47.11	41.91	14.89	11.76	0.507	1.890	2.250	1.630	1.240	4.8	2.42	106.9 132.2	96.6 93.7	1.04 1.07	174.339181777764 ？	13.5851963085398 ？	16.2386	75.71	44.4	9	12	46.5	3.20	53.0	119.34	282.0	0.60	2.69	1.29	1.34	62	37	0.08	2.9
56	2	2	36	29.0533	3	0	42.8827	1	2	5.54	7.23	7.58	7.31	5.95	24.02	62.6	67.45	79.73	42.84	1.25	1.89	2.32	2.87	2.14	0.057	8.32	158.7	35.2	2.84	41.1778	6.16283702731673 370.82	22.8284	51.3642	9.4	14	13	43.6	3.5	63	110.2	386	3.19	3.63	0.75	1.91	49	34	0.1	2.6
57	2	2	43	19.15	2	0	174.358	1	3	4.9（2.9）	7.96	9.28	10.05	4.79	10.47	27.18	31.75	35.87	17.06	1.070	1.850	2.130	2.370	1.840	5.3	297.4	132.4	65.9	1.52	121.181	423.455784410589 ？	3.30237	34.14	58.8	218	170	39.1	3.30	48.0	116.55	275.0	0.80	7.32	1.49	3.51	45	6	0.06	11.3
58	3	2	52	28.441	3	0	17.1531	2	1	5.31	7.22	9.13	8.06	8.52	8.52	34	81.68	78.83	46.3	0.76	1.31	2.64	2.69	2.3	0.067	5.69	120.9	58.7	1.7	66.7821	8.34168743739624 513.22	13.3403	57.8458	6.9	16	16	43.1	3.9	70	86.7	278	3.03	6.77	1.13	4.56	47	19	0.09	4.6
59	1	2	26	19.5568	2	0	141.372	2	1	4.61	5.89	6.88	5.27	5.08	5.76	35.78	77.97	36.54	29.39	0.479	1.13	2.51	2.08	1.79	0.053	68.49	115.6	97.5	1.02564	120.435	15.6023213063331 952.17	23.4531	57.1875	8.1	9	17	35.3	5.3	58	123.41	220	0.65	3.4	1.41	1.75	63	24	0.07	4.6
60	2	2	34	20.1348	2	0	7.0958	1	1	4.94	8.38	6.99	6.96	6.37	7.23	51.82	34.14	35.87	19.24	0.529	1.53	1.73	1.85	1.46	0.057	6.93	108.1	86.2	1.16009	105.189	8.55435918937246 500.52	12.9622	75.2921	6.7	13	12	43.8	4.1	49	122.46	243	1.57	3.39	1.12	1.7	60	35	0.09	2.4
61	1	2	36	19.4734	2	0	5.51873	2	2	5.53	7.64	7.66	6.31	4.28	9.79	52.16	59.94	18.38	6.51	0.609	1.7	2.6	1.65	0.724	0.053	22.9	95.9	72.2	1.39	91.2842	8.06758158599857 471.58	20.0806	79.596	9.3	13	18	47.3	2.8	62	112.35	323	0.6	4.76	1.62	2.89	65	52	0.2	2.5
62	2	2	70	19.9792	2	0	0.890117	1	1	4.76	8.11	7.32	5.14	5.26	4.63	48.83	27.25	4.77	2.76	0.371	1.61	1.76	0.807	0.517	0.058	0.6	91.2	124.2	0.8	183.347	9.72660063147174 531.72	13.194	78.9812	9.1	22	26	41	5.3	41	101.55	258	0.69	4.82	1.81	2.8	77	37	0.07	2
63	2	2	60	27.77	3	0	18.6176	1	1	5.06	7.99	7.24	8.05	6.62	11.59	99.12	83.91	99.95	36.27	0.785	2.290	2.890	3.290	2.320	5.8	9.73	71	57.7	1.73	53.4616	9.62210626087418 ？	29.8737	36.51	9.2	29	28	43.7	5.40	63.0	92.45	506.0	2.41	4.38	1.18	2.42	48	59	0.09	3.3
64	2	2	56	19.34	2	0	16.0221	2	1	6.03	10.73	7.95	5.92	6.21	12.31	145.50	91.19	48.61	18.04	1.020	4.350	3.470	3.570	2.280	4.9	8.85	54.2	42	2.38	48.0243635941006 ？	7.87500907541219 ？	28.3383	61.91	15.3	10	14	44.4	6.50	74.0	78.82	324.0	1.03	3.72	1.85	1.69	65	38	0.10	2.2
65	2	1	47	21.63	2	0	3.93432	1	1	4.71	6.7	7.96	5.18	4.63	4.95	27.24	43.96	13.63	3.27	0.498	1.580	2.190	1.400	0.617	5.8	10.64	146.3 113.8	64.6 93.1	1.55 1.07	178.419369127196 ？	11.1068442934485 ？	11.201	85.29	13.5	31	16	53.7	4.80	68.0	108.11	276.0	0.99	4.22	1.41	2.58	140	37	0.17	7.6
66	1	1	45	25.8645	3	0	3.61911	2	3	4.99	6.05	6.07	6.22	5.41	9.96	58.42	105.7	83.25	42.69	0.855	1.85	3.3	3.27	2.44	0.054	7.84	147.8	53.2	1.88	68.3604	14.069030768979 858.59	45.717	81.5923	7.6	66	48	42.6	5.5	91	87.38	400	2.33	5.97	0.94	4.27	44	54	0.13	4.6
67	1	1	34	22.3954	2	0	19.2422	2	2	4.71	5.47	4.93	5.06	4.64	5.43	33.16	28.51	15.8	5.82	0.542	1.73	1.53	1.22	0.732	0.05	0.69	120.6	85.5	1.17	193.31	13.4528745165008 776.43	36.4868	91.9287	15.9	7	18	47.5	3.6	61	123.85	311	0.86	3.89	1.07	2.49	75	38	0.12	1.4
68	2	1	64	22.5306	2	0	3.22537	1	1	5.87	6.21	8.6	6.59	4.84	6.91	11.71	48.88	58.87	13.8	0.751	0.867	2.13	3.09	1.64	0.06	13.03	99.2	57.5	1.74	106.211	9.33458823534951 585.26	14.1176	80.6554	6.7	17	18	44.4	6	91	77	400	2.2	5.21	1.1	3.38	54	48	0.1	4.5
69	2	1	54	24.6755	3	0	107.442	1	1	4.81	9.46	8.04	8.21	5.22	2.61	45.72	28.36	43.57	8.08	0.292	1.55	1.81	2.16	0.853	0.06	43.23	76	157.5	0.634921	181.033	12.3224549087907 726.41	9.27097	40.1453	8.5	79	32	36.9	5.3	60	108.35	394	1.48	4.27	0.95	2.68	37	18	0.08	5.8
70	2	1	63	24.16	3	0	33.5103	1	2	4.79	5.68	9.7	8.3	6.57	3.21	10.87	59.17	31.51	21.02	0.477	0.711	2.320	2.270	2.150	5.9	5.29	60.6	72	1.39	167.527048012261 ？	11.4999636678885 ？	8.60674	55.16	5.9	7	21	40.0	5.10	83.0	86.67	329.0	1.01	3.20	1.06	1.80	62	42	0.18	4.1
[truncated: 3 more columns]
